# Supplementary material for: Elevated YKL40 is associated with advanced prostate cancer (PCa) and positively regulates invasion and migration of PCa cells
Source: Endocr Relat Cancer. 2014 Jun 30;21(5):723–37. doi: 10.1530/ERC-14-0267 (PMC4134518; doi:10.1530/ERC-14-0267)
Supplement: Supplementary Data [file supp_ERC-14-0267_Supplementary_table_1.xlsx]

## Sheet: HPRT502 and 503
age	tissue	appearance	sample diagnosis from pathology verification	case diagnosis from donor institution pathology report	tumor grade	minimum stage group	normal	lesion	tumor	hypercellular_stroma	hypo/acellular_stroma	necrosis	case id	abstracted pathology report		tissue_image4		tissue_image20		Electropherogram	bioanalyser_ratio		rtpcr	tnm	pathology verification notes
53	Prostate / Prostate	Normal	Within normal limits	Adenocarcinoma of prostate	Not Applicable	Not Applicable	100	0	0	0	0	0	CI0000008907	CI0000008907	CI0000008907.2.4X	CI0000008907.2.4X	CI0000008907.2.20X	CI0000008907.2.20X	CI0000008907.2.B416	CI0000008907.2.B416	1.29	CI0000008907.2.R205	CI0000008907.2.R205	Not Applicable	45% glandular epithelium, 55% fibromuscular stroma
48	Prostate / Prostate	Normal	Within normal limits	Adenocarcinoma of prostate	Not Applicable	Not Applicable	100	0	0	0	0	0	CU0000005079	CU0000005079	CU0000005079.1.4X	CU0000005079.1.4X	CU0000005079.1.20X	CU0000005079.1.20X	CU0000005079.1.B204	CU0000005079.1.B204	1.24	CU0000005079.1.R117	CU0000005079.1.R117	Not Applicable	65% glandular epithelium, 35% fibromuscular stroma
68	Prostate / Prostate	Normal	Within normal limits	Adenocarcinoma of prostate	Not Applicable	Not Applicable	100	0	0	0	0	0	CU0000005281	CU0000005281	CU0000005281.1.4X	CU0000005281.1.4X	CU0000005281.1.20X	CU0000005281.1.20X	CU0000005281.1.B288	CU0000005281.1.B288	1.28	CU0000005281.1.R152	CU0000005281.1.R152	Not Applicable	40% epithelium, 60% fibromuscular stroma
76	Prostate / Prostate	Normal	Within normal limits	Adenocarcinoma of prostate	Not Applicable	Not Applicable	100	0	0	0	0	0	CU0000011458	CU0000011458	CU0000011458.1.4X	CU0000011458.1.4X	CU0000011458.1.20X	CU0000011458.1.20X	CU0000011458.1.B386	CU0000011458.1.B386	1.35	CU0000011458.1.R193	CU0000011458.1.R193	Not Applicable	25% epithelium, 70% fibromuscular stroma
53	Prostate / Prostate	Normal	Within normal limits	Adenocarcinoma of prostate	Not Applicable	Not Applicable	100	0	0	0	0	0	CU0000012839	CU0000012839	CU0000012839.2.4X	CU0000012839.2.4X	CU0000012839.2.20X	CU0000012839.2.20X	CU0000012839.2.B647	CU0000012839.2.B647	1.22	CU0000012839.2.R346	CU0000012839.2.R346	Not Applicable	Non Tumor Structures: 30% Epithelium, 70% Fibromuscular stroma
68	Prostate / Prostate	Normal	Within normal limits	Adenocarcinoma of prostate	Not Applicable	Not Applicable	100	0	0	0	0	0	CI0000000021	CI0000000021	CI0000000021.2.4X	CI0000000021.2.4X	CI0000000021.2.20X	CI0000000021.2.20X	CI0000000021.2.B644	CI0000000021.2.B644	1.75	CI0000000021.2.R343	CI0000000021.2.R343	Not Applicable	30% Glandular epithelium, 70% Stroma
74	Prostate / Prostate	Normal	Within normal limits	Adenocarcinoma of prostate	Not Applicable	Not Applicable	100	0	0	0	0	0	CI0000000264	CI0000000264	CI0000000264.1.4X	CI0000000264.1.4X	CI0000000264.1.20X	CI0000000264.1.20X	CI0000000264.1.B644	CI0000000264.1.B644	1.99	CI0000000264.1.R343	CI0000000264.1.R343	Not Applicable	15% epithelium, 85% fibromuscular stroma
72	Prostate / Prostate	Normal	Within normal limits	Adenocarcinoma of prostate	Not Applicable	Not Applicable	100	0	0	0	0	0	CU0000014419	CU0000014419	CU0000014419.3.4X	CU0000014419.3.4X	CU0000014419.3.20X	CU0000014419.3.20X	CU0000014419.3.B647	CU0000014419.3.B647	1.13	CU0000014419.3.R346	CU0000014419.3.R346	Not Applicable	Non Tumor Structures: 30% Epithelium, 70% Fibromuscular stroma
68	Prostate / Prostate	Normal	Within normal limits	Adenocarcinoma of prostate	Not applicable	Not applicable	100	0	0	0	0	0	CI0000000021	CI0000000021	CI0000000021.4.4X	CI0000000021.4.4X	CI0000000021.4.20X	CI0000000021.4.20X	CI0000000021.4.B644	CI0000000021.4.B644	1.65	CI0000000021.4.R343	CI0000000021.4.R343	Not applicable	30% Glandular epithelium, 70% Stroma; Tissue image files from adjacent sample.
56	Prostate / Prostate	Normal	Within normal limits	Adenocarcinoma of prostate	Not applicable	Not applicable	100	0	0	0	0	0	CI0000000484	CI0000000484	CI0000000484.1.4X	CI0000000484.1.4X	CI0000000484.1.20X	CI0000000484.1.20X	CI0000000484.1.B644	CI0000000484.1.B644	1.18	CI0000000484.1.R343	CI0000000484.1.R343	Not applicable	15% epithelium, 85% fibromuscular stroma
68	Prostate / Prostate	Normal	Within normal limits	Adenocarcinoma of prostate	Not applicable	Not applicable	100	0	0	0	0	0	CI0000006676	CI0000006676	CI0000006676.2.4X	CI0000006676.2.4X	CI0000006676.2.20X	CI0000006676.2.20X	CI0000006676.2.B415	CI0000006676.2.B415	1.4	CI0000006676.2.R206	CI0000006676.2.R206	Not applicable	30% glandular epithelium, 70% fibromuscular stroma
67	Prostate / Prostate	Normal	Within normal limits	Adenocarcinoma of prostate	Not applicable	Not applicable	100	0	0	0	0	0	CI0000007521	CI0000007521	CI0000007521.2.4X	CI0000007521.2.4X	CI0000007521.2.20X	CI0000007521.2.20X	CI0000007521.2.B473	CI0000007521.2.B473	1.49	CI0000007521.2.R225	CI0000007521.2.R225	Not applicable	70% epithelium, 30% fibromuscular stroma
68	Prostate / Prostate	Normal	Within normal limits	Adenocarcinoma of prostate	Not applicable	Not applicable	100	0	0	0	0	0	CU0000005281	CU0000005281	CU0000005281.1.4X	CU0000005281.1.4X	CU0000005281.1.20X	CU0000005281.1.20X	CU0000005281.1.B288	CU0000005281.1.B288	1.28	CU0000005281.1.R152	CU0000005281.1.R152	Not applicable	40% epithelium, 60% fibromuscular stroma
71	Prostate / Prostate	Normal	Within normal limits	Adenocarcinoma of prostate	Not applicable	Not applicable	100	0	0	0	0	0	CU0000005731	CU0000005731	CU0000005731.3.4X	CU0000005731.3.4X	CU0000005731.3.20X	CU0000005731.3.20X	CU0000005731.3.B647	CU0000005731.3.B647	1.61	CU0000005731.3.R346	CU0000005731.3.R346	Not applicable	50% glandular epithelium, 50% fibromuscular stroma
66	Prostate / Prostate	Normal	Within normal limits	Adenocarcinoma of prostate	Not applicable	Not applicable	100	0	0	0	0	0	CU0000009320	CU0000009320	CU0000009320.4.4X	CU0000009320.4.4X	CU0000009320.4.20X	CU0000009320.4.20X	CU0000009320.4.B647	CU0000009320.4.B647	1.47	CU0000009320.4.R346	CU0000009320.4.R346	Not applicable	10% glandular epithelium, 90% fibromuscular stroma
76	Prostate / Prostate	Normal	Within normal limits	Adenocarcinoma of prostate	Not applicable	Not applicable	100	0	0	0	0	0	CU0000011458	CU0000011458	CU0000011458.1.4X	CU0000011458.1.4X	CU0000011458.1.20X	CU0000011458.1.20X	CU0000011458.1.B386	CU0000011458.1.B386	1.35	CU0000011458.1.R193	CU0000011458.1.R193	Not applicable	25% epithelium, 70% fibromuscular stroma
59	Prostate / Prostate	Normal	Within normal limits	Adenocarcinoma of prostate	Not applicable	Not applicable	100	0	0	0	0	0	CX0000000170	CX0000000170	CX0000000170.3.4X	CX0000000170.3.4X	CX0000000170.3.20X	CX0000000170.3.20X	CX0000000170.3.B712	CX0000000170.3.B712	1.49	CX0000000170.3.R371	CX0000000170.3.R371	Not applicable	Non Tumor Structures: 60% Epithelium, 40% Fibromuscular stroma
62	Prostate / Prostate	Tumor	Adenocarcinoma of prostate	Adenocarcinoma of prostate	Gleason Score: 3+3=6/10	II	50	0	50	0	0	0	CI0000009228	CI0000009228	CI0000009228.1.4X	CI0000009228.1.4X	CI0000009228.1.20X	CI0000009228.1.20X	CI0000009228.1.B641	CI0000009228.1.B641	1.43	CI0000009228.1.R339	CI0000009228.1.R339	pT2cpNXpMX	Inflammation: Mild Lymphoid infiltrate; Non Tumor Structures: 50% Epithelium, 50% Fibromuscular stroma
54	Prostate / Prostate	Tumor	Adenocarcinoma of prostate	Adenocarcinoma of prostate	Gleason Score: 3+3=6/10	II	20	0	60	20	0	0	CI0000009824	CI0000009824	CI0000009824.1.4X	CI0000009824.1.4X	CI0000009824.1.20X	CI0000009824.1.20X	CI0000009824.1.B403	CI0000009824.1.B403	1.44	CI0000009824.1.R199	CI0000009824.1.R199	pT2cpN0pMX
56	Prostate / Prostate	Tumor	Adenocarcinoma of prostate	Adenocarcinoma of prostate	Gleason Score: 3+4=7/10	II	0	25	75	0	0	0	CI0000010424	CI0000010424	CI0000010424.1.4X	CI0000010424.1.4X	CI0000010424.1.20X	CI0000010424.1.20X	CI0000010424.1.B641	CI0000010424.1.B641	1.51	CI0000010424.1.R339	CI0000010424.1.R339	pT2cpN0pMX	Lesion (25%): Hyperplasia of prostate 100%; Inflammation: Mild Lymphoid infiltrate
56	Prostate / Prostate	Tumor	Adenocarcinoma of prostate	Adenocarcinoma of prostate	Gleason Score: 3+3=6/10	II	10	0	90	0	0	0	CI0000014894	CI0000014894	CI0000014894.1.4X	CI0000014894.1.4X	CI0000014894.1.20X	CI0000014894.1.20X	CI0000014894.1.B641	CI0000014894.1.B641	1.42	CI0000014894.1.R339	CI0000014894.1.R339	pT2cpN0pMX
55	Prostate / Prostate	Tumor	Adenocarcinoma of prostate	Adenocarcinoma of prostate	Gleason Score: 3+4=7/10	II	45	0	40	15	0	0	CI0000015052	CI0000015052	CI0000015052.1.4X	CI0000015052.1.4X	CI0000015052.1.20X	CI0000015052.1.20X	CI0000015052.1.B641	CI0000015052.1.B641	1.41	CI0000015052.1.R339	CI0000015052.1.R339	pT2cpNXpMX	Non Tumor Structures: 55% Epithelium, 45% Fibromuscular stroma
63	Prostate / Prostate	Tumor	Adenocarcinoma of prostate	Adenocarcinoma of prostate	Gleason Score: 3+4=7/10	II	20	0	80	0	0	0	CI0000018743	CI0000018743	CI0000018743.1.4X	CI0000018743.1.4X	CI0000018743.1.20X	CI0000018743.1.20X	CI0000018743.1.B641	CI0000018743.1.B641	1.32	CI0000018743.1.R339	CI0000018743.1.R339	pT2cpN0pMX	Inflammation: Mild Lymphoid infiltrate
53	Prostate / Prostate	Tumor	Adenocarcinoma of prostate	Adenocarcinoma of prostate	Gleason Score: 3+3=6/10	II	40	0	60	0	0	0	CI0000019246	CI0000019246	CI0000019246.1.4X	CI0000019246.1.4X	CI0000019246.1.20X	CI0000019246.1.20X	CI0000019246.1.B641	CI0000019246.1.B641	1.54	CI0000019246.1.R339	CI0000019246.1.R339	pT2cpNXpMX
64	Prostate / Prostate	Tumor	Adenocarcinoma of prostate	Adenocarcinoma of prostate	Gleason Score: 3+4=7/10	II	0	0	90	5	5	0	CI0000020255	CI0000020255	CI0000020255.1.4X	CI0000020255.1.4X	CI0000020255.1.20X	CI0000020255.1.20X	CI0000020255.1.B641	CI0000020255.1.B641	1.37	CI0000020255.1.R339	CI0000020255.1.R339	pT2cpN0pMX
68	Prostate / Prostate	Tumor	Adenocarcinoma of prostate	Adenocarcinoma of prostate	Gleason Score: 3+4=7/10	II	0	0	95	0	5	0	CI0000021136	CI0000021136	CI0000021136.1.4X	CI0000021136.1.4X	CI0000021136.1.20X	CI0000021136.1.20X	CI0000021136.1.B641	CI0000021136.1.B641	1.29	CI0000021136.1.R339	CI0000021136.1.R339	pT2cpN0pMX
63	Prostate / Prostate	Tumor	Adenocarcinoma of prostate	Adenocarcinoma of prostate	Gleason Score: 3+3=6/10	II	60	0	40	0	0	0	CI0000021228	CI0000021228	CI0000021228.1.4X	CI0000021228.1.4X	CI0000021228.1.20X	CI0000021228.1.20X	CI0000021228.1.B641	CI0000021228.1.B641	1.16	CI0000021228.1.R339	CI0000021228.1.R339	pT2cpNXpMX	Inflammation: Mild Lymphoid infiltrate; Non Tumor Structures: 40% Epithelium, 60% Fibromuscular stroma
66	Prostate / Prostate	Tumor	Adenocarcinoma of prostate	Adenocarcinoma of prostate	Gleason Score: 3+4=7/10	II	0	5	60	35	0	0	CI0000021324	CI0000021324	CI0000021324.1.4X	CI0000021324.1.4X	CI0000021324.1.20X	CI0000021324.1.20X	CI0000021324.1.B638	CI0000021324.1.B638	1.32	CI0000021324.1.R337	CI0000021324.1.R337	pT2cpNXpMX	Tumor Stroma (Cellular): Fibromuscular stroma; Lesion (5%): Prostatic intraepithelial neoplasia 100%
70	Prostate / Prostate	Tumor	Adenocarcinoma of prostate	Adenocarcinoma of prostate	Gleason Score: 3+4=7/10	II	25	0	65	5	5	0	CI0000021348	CI0000021348	CI0000021348.1.4X	CI0000021348.1.4X	CI0000021348.1.20X	CI0000021348.1.20X	CI0000021348.1.B641	CI0000021348.1.B641	1.35	CI0000021348.1.R339	CI0000021348.1.R339	pT2cpN0pMX
65	Prostate / Prostate	Tumor	Adenocarcinoma of prostate	Adenocarcinoma of prostate	Gleason Score: 3+4=7/10	II	0	30	70	0	0	0	CI0000021696	CI0000021696	CI0000021696.1.4X	CI0000021696.1.4X	CI0000021696.1.20X	CI0000021696.1.20X	CI0000021696.1.B638	CI0000021696.1.B638	1.35	CI0000021696.1.R337	CI0000021696.1.R337	pT2apNXpMX	Lesion (30%): Hyperplasia of prostate 100%; Inflammation: Moderate Lymphoid infiltrate
64	Prostate / Prostate	Tumor	Adenocarcinoma of prostate	Adenocarcinoma of prostate	Gleason Score: 3+3=6/10	II	0	0	90	5	5	0	CI0000022699	CI0000022699	CI0000022699.1.4X	CI0000022699.1.4X	CI0000022699.1.20X	CI0000022699.1.20X	CI0000022699.1.B638	CI0000022699.1.B638	1.84	CI0000022699.1.R337	CI0000022699.1.R337	pT2cpNXpMX
54	Prostate / Prostate	Tumor	Adenocarcinoma of prostate	Adenocarcinoma of prostate	Gleason Score: 4+3=7/10	II	30	0	40	30	0	0	CU0000016315	CU0000016315	CU0000016315.1.4X	CU0000016315.1.4X	CU0000016315.1.20X	CU0000016315.1.20X	CU0000016315.1.B641	CU0000016315.1.B641	1.21	CU0000016315.1.R339	CU0000016315.1.R339	pT2cpN0pMX	Tumor Stroma (Cellular): Fibromuscular stroma
64	Prostate / Prostate	Tumor	Adenocarcinoma of prostate	Adenocarcinoma of prostate	Gleason Score: 3+4=7/10	II	0	0	80	10	10	0	CX0000000163	CX0000000163	CX0000000163.1.4X	CX0000000163.1.4X	CX0000000163.1.20X	CX0000000163.1.20X	CX0000000163.1.B641	CX0000000163.1.B641	1.18	CX0000000163.1.R339	CX0000000163.1.R339	pT2cpN0pMX
62	Prostate / Prostate	Tumor	Adenocarcinoma of prostate	Adenocarcinoma of prostate	Gleason Score: 4+3=7/10	II	0	0	95	0	5	0	CX0000000223	CX0000000223	CX0000000223.1.4X	CX0000000223.1.4X	CX0000000223.1.20X	CX0000000223.1.20X	CX0000000223.1.B641	CX0000000223.1.B641	1.03	CX0000000223.1.R339	CX0000000223.1.R339	pT2cpNXpMX
62	Prostate / Prostate	Tumor	Adenocarcinoma of prostate	Adenocarcinoma of prostate	Gleason Score: 4+3=7/10	II	0	0	90	5	5	0	CX0000000224	CX0000000224	CX0000000224.1.4X	CX0000000224.1.4X	CX0000000224.1.20X	CX0000000224.1.20X	CX0000000224.1.B641	CX0000000224.1.B641	1.08	CX0000000224.1.R339	CX0000000224.1.R339	pT2cpN0pMX
61	Prostate / Prostate	Tumor	Adenocarcinoma of prostate	Adenocarcinoma of prostate	Gleason Score: 3+4=7/10	II	0	0	90	5	5	0	CX0000000225	CX0000000225	CX0000000225.1.4X	CX0000000225.1.4X	CX0000000225.1.20X	CX0000000225.1.20X	CX0000000225.1.B641	CX0000000225.1.B641	1.04	CX0000000225.1.R339	CX0000000225.1.R339	pT2cpNXpMX
62	Prostate / Prostate	Tumor	Adenocarcinoma of prostate	Adenocarcinoma of prostate	Gleason Score: 3+5=8/10	II	0	0	80	10	10	0	CX0000000226	CX0000000226	CX0000000226.1.4X	CX0000000226.1.4X	CX0000000226.1.20X	CX0000000226.1.20X	CX0000000226.1.B641	CX0000000226.1.B641	1.02	CX0000000226.1.R339	CX0000000226.1.R339	pT2cpNXpMX
53	Prostate / Prostate	Tumor	Adenocarcinoma of prostate	Adenocarcinoma of prostate	Gleason Score: 3+4=7/10	II	0	0	90	5	5	0	CX0000000230	CX0000000230	CX0000000230.1.4X	CX0000000230.1.4X	CX0000000230.1.20X	CX0000000230.1.20X	CX0000000230.1.B641	CX0000000230.1.B641	1.07	CX0000000230.1.R339	CX0000000230.1.R339	pT2cpN0pMX
58	Prostate / Prostate	Tumor	Adenocarcinoma of prostate	Adenocarcinoma of prostate	Gleason Score: 4+3=7/10	II	0	0	90	5	5	0	CX0000000231	CX0000000231	CX0000000231.1.4X	CX0000000231.1.4X	CX0000000231.1.20X	CX0000000231.1.20X	CX0000000231.1.B641	CX0000000231.1.B641	0.96	CX0000000231.1.R339	CX0000000231.1.R339	pT2cpNXpMX
79	Prostate / Prostate	Tumor	Adenocarcinoma of prostate	Adenocarcinoma of prostate	Gleason Score: 3+3=6/10	II	20	0	80	0	0	0	CI0000000164	CI0000000164	CI0000000164.AF3.4X	CI0000000164.AF3.4X	CI0000000164.AF3.20X	CI0000000164.AF3.20X						pT2pN0pMX
53	Prostate / Prostate	Tumor	Adenocarcinoma of prostate	Adenocarcinoma of prostate	Gleason Score: 3+3=6/10	II	35	0	50	15	0	0	CI0000005248	CI0000005248	CI0000005248.AF3.4X	CI0000005248.AF3.4X	CI0000005248.AF3.20X	CI0000005248.AF3.20X						pT2bpN0pMX
52	Prostate / Prostate	Tumor	Adenocarcinoma of prostate	Adenocarcinoma of prostate	Gleason Score: 3+4=7/10	II	40	10	50	0	0	0	CI0000013328	CI0000013328	CI0000013328.AF1.4X	CI0000013328.AF1.4X	CI0000013328.AF1.20X	CI0000013328.AF1.20X						pT2cpN0pMX	Lesion (10%): Prostatic intraepithelial neoplasia 100%; Non Tumor Structures: 50% Epithelium, 50% Fibromuscular stroma
62	Prostate / Prostate	Tumor	Adenocarcinoma of prostate	Adenocarcinoma of prostate	Gleason Score: 3+4=7/10	II	0	35	65	0	0	0	CI0000021591	CI0000021591	CI0000021591.AF2.4X	CI0000021591.AF2.4X	CI0000021591.AF2.20X	CI0000021591.AF2.20X						pT2cpNXpMX	Lesion (35%): Hyperplasia of prostate 100%
48	Prostate / Prostate	Tumor	Adenocarcinoma of prostate	Adenocarcinoma of prostate	Gleason Score: 3+4=7/10	II	30	0	70	0	0	0	CU0000014638	CU0000014638	CU0000014638.BF2.4X	CU0000014638.BF2.4X	CU0000014638.BF2.20X	CU0000014638.BF2.20X						pT2cpNXpMX
54	Prostate / Prostate	Tumor	Adenocarcinoma of prostate	Adenocarcinoma of prostate	Gleason Score: 3+4=7/10	II	30	0	70	0	0	0	CX0000000172	CX0000000172	CX0000000172.SD3.4X	CX0000000172.SD3.4X	CX0000000172.SD3.20X	CX0000000172.SD3.20X						pT2cpN0pMX
51	Prostate / Prostate	Tumor	Adenocarcinoma of prostate	Adenocarcinoma of prostate	Gleason Score: 3+5=8/10	II	0	30	70	0	0	0	CX0000000490	CX0000000490	CX0000000490.1.4X	CX0000000490.1.4X	CX0000000490.1.20X	CX0000000490.1.20X	CX0000000490.1.B643	CX0000000490.1.B643	1.05	CX0000000490.1.R341	CX0000000490.1.R341	pT2cpNXpMX	Lesion (30%): Prostatic intraepithelial neoplasia 30%, Hyperplasia of prostate 70%; Non Tumor Structures: 65% Epithelium, 35% Fibromuscular stroma
59	Prostate / Prostate	Tumor	Adenocarcinoma of prostate	Adenocarcinoma of prostate	Gleason Score: 4+3=7/10	II	0	0	85	15	0	0	CX0000000496	CX0000000496	CX0000000496.1.4X	CX0000000496.1.4X	CX0000000496.1.20X	CX0000000496.1.20X	CX0000000496.1.B643	CX0000000496.1.B643	1.27	CX0000000496.1.R341	CX0000000496.1.R341	pT2cpN0pMX	Tumor Stroma (Cellular): Fibromuscular stroma
62	Prostate / Prostate	Tumor	Adenocarcinoma of prostate	Adenocarcinoma of prostate	Gleason Score: 4+4=8/10	II	5	0	75	20	0	0	CX0000000520	CX0000000520	CX0000000520.SE4.4X	CX0000000520.SE4.4X	CX0000000520.SE4.20X	CX0000000520.SE4.20X						pT2cpNXpMX	Tumor Stroma (Cellular): Fibromuscular stroma; Inflammation: Mild Lymphoid infiltrate
52	Prostate / Prostate	Tumor	Adenocarcinoma of prostate	Adenocarcinoma of prostate	Gleason Score: 3+4=7/10	II	20	0	65	15	0	0	CX0000000547	CX0000000547	CX0000000547.SE6.4X	CX0000000547.SE6.4X	CX0000000547.SE6.20X	CX0000000547.SE6.20X						pT2cpNXpMX	Tumor Stroma (Cellular): Fibromuscular stroma; Inflammation: Mild Lymphoid infiltrate
51	Prostate / Prostate	Tumor	Adenocarcinoma of prostate	Adenocarcinoma of prostate	Gleason Score: 3+4=7/10	II	0	40	60	0	0	0	CX0000000589	CX0000000589	CX0000000589.S31.4X	CX0000000589.S31.4X	CX0000000589.S31.20X	CX0000000589.S31.20X						pT2cpN0pMX	Lesion (40%): Hyperplasia of prostate 100%; Non Tumor Structures: 60% Epithelium, 40% Fibromuscular stroma
47	Prostate / Prostate	Tumor	Adenocarcinoma of prostate	Adenocarcinoma of prostate	Gleason Score: 3+4=7/10	II	25	0	75	0	0	0	CX0000000596	CX0000000596	CX0000000596.S38.4X	CX0000000596.S38.4X	CX0000000596.S38.20X	CX0000000596.S38.20X						pT2cpNXpMX
66	Prostate / Prostate	Tumor	Adenocarcinoma of prostate	Adenocarcinoma of prostate	Gleason Score: 3+4=7/10	II	25	0	75	0	0	0	CX0000000600	CX0000000600	CX0000000600.S3C.4X	CX0000000600.S3C.4X	CX0000000600.S3C.20X	CX0000000600.S3C.20X						pT2cpNXpMX
62	Prostate / Prostate	Tumor	Adenocarcinoma of prostate	Adenocarcinoma of prostate	Gleason Score: 4+3=7/10	II	30	0	70	0	0	0	CX0000000612	CX0000000612	CX0000000612.S22.4X	CX0000000612.S22.4X	CX0000000612.S22.20X	CX0000000612.S22.20X						pT2cpN0pMX
59	Prostate / Prostate	Tumor	Adenocarcinoma of prostate	Adenocarcinoma of prostate	Gleason Score: 4+4=8/10	II	0	45	55	0	0	0	CX0000000616	CX0000000616	CX0000000616.S26.4X	CX0000000616.S26.4X	CX0000000616.S26.20X	CX0000000616.S26.20X						pT2cpN0pMX	Lesion (45%): Hyperplasia of prostate 100%; Non Tumor Structures: 50% Epithelium, 50% Fibromuscular stroma
57	Prostate / Prostate	Tumor	Adenocarcinoma of prostate	Adenocarcinoma of prostate	Gleason Score: 4+3=7/10	II	0	50	50	0	0	0	CX0000000620	CX0000000620	CX0000000620.S2B.4X	CX0000000620.S2B.4X	CX0000000620.S2B.20X	CX0000000620.S2B.20X						pT2cpN0pMX	Lesion (50%): Hyperplasia of prostate 100%; Non Tumor Structures: 40% Epithelium, 60% Fibromuscular stroma
46	Prostate / Prostate	Tumor	Adenocarcinoma of prostate	Adenocarcinoma of prostate	Gleason Score: 4+3=7/10	II	0	45	55	0	0	0	CX0000000621	CX0000000621	CX0000000621.S2C.4X	CX0000000621.S2C.4X	CX0000000621.S2C.20X	CX0000000621.S2C.20X						pT2cpN0pMX	Lesion (45%): Hyperplasia of prostate 100%; Non Tumor Structures: 45% Epithelium, 55% Fibromuscular stroma
64	Prostate / Prostate	Tumor	Adenocarcinoma of prostate	Adenocarcinoma of prostate	Gleason Score: 3+4=7/10	II	0	40	60	0	0	0	CX0000000622	CX0000000622	CX0000000622.S2D.4X	CX0000000622.S2D.4X	CX0000000622.S2D.20X	CX0000000622.S2D.20X						pT2cpN0pMX	Lesion (40%): Hyperplasia of prostate 100%
57	Prostate / Prostate	Tumor	Adenocarcinoma of prostate	Adenocarcinoma of prostate	Gleason Score: 4+5=9/10	III	0	60	40	0	0	0	CI0000017982	CI0000017982	CI0000017982.1.4X	CI0000017982.1.4X	CI0000017982.1.20X	CI0000017982.1.20X	CI0000017982.1.B641	CI0000017982.1.B641	1.24	CI0000017982.1.R339	CI0000017982.1.R339	pT3apN0pMX	Lesion (60%): Hyperplasia of prostate 100%; Non Tumor Structures: 60% Epithelium, 40% Fibromuscular stroma
65	Prostate / Prostate	Tumor	Adenocarcinoma of prostate	Adenocarcinoma of prostate	Gleason Score: 3+3=6/10	III	0	55	45	0	0	0	CI0000018094	CI0000018094	CI0000018094.1.4X	CI0000018094.1.4X	CI0000018094.1.20X	CI0000018094.1.20X	CI0000018094.1.B638	CI0000018094.1.B638	1.41	CI0000018094.1.R337	CI0000018094.1.R337	pT3apN0pMX	Lesion (55%): Hyperplasia of prostate 100%; Inflammation: Mild Lymphoid infiltrate; Non Tumor Structures: 40% Epithelium, 60% Fibromuscular stroma
53	Prostate / Prostate	Tumor	Adenocarcinoma of prostate	Adenocarcinoma of prostate	Gleason Score: 3+3=6/10	III	0	0	95	5	0	0	CI0000019189	CI0000019189	CI0000019189.1.4X	CI0000019189.1.4X	CI0000019189.1.20X	CI0000019189.1.20X	CI0000019189.1.B641	CI0000019189.1.B641	1.61	CI0000019189.1.R339	CI0000019189.1.R339	pT3bpN0pMX	Inflammation: Mild Lymphoplasmacytic infiltrate
61	Prostate / Prostate	Tumor	Adenocarcinoma of prostate	Adenocarcinoma of prostate	Gleason Score: 3+4=7/10	III	0	0	90	5	5	0	CI0000022901	CI0000022901	CI0000022901.1.4X	CI0000022901.1.4X	CI0000022901.1.20X	CI0000022901.1.20X	CI0000022901.1.B638	CI0000022901.1.B638	1.39	CI0000022901.1.R337	CI0000022901.1.R337	pT3bpN0pMX
73	Prostate / Prostate	Tumor	Adenocarcinoma of prostate	Adenocarcinoma of prostate	Gleason Score: 3+4=7/10	III	0	0	90	5	5	0	CI0000023140	CI0000023140	CI0000023140.1.4X	CI0000023140.1.4X	CI0000023140.1.20X	CI0000023140.1.20X	CI0000023140.1.B638	CI0000023140.1.B638	1.7	CI0000023140.1.R337	CI0000023140.1.R337	pT3bpN0pMX
52	Prostate / Prostate	Tumor	Adenocarcinoma of prostate	Adenocarcinoma of prostate	Gleason Score: 4+4=8/10	III	0	0	85	5	10	0	CX0000000176	CX0000000176	CX0000000176.1.4X	CX0000000176.1.4X	CX0000000176.1.20X	CX0000000176.1.20X	CX0000000176.1.B641	CX0000000176.1.B641	1.03	CX0000000176.1.R339	CX0000000176.1.R339	pT3apN0pMX
64	Prostate / Prostate	Tumor	Adenocarcinoma of prostate	Adenocarcinoma of prostate	Gleason Score: 4+3=7/10	III	0	0	90	5	5	0	CX0000000227	CX0000000227	CX0000000227.1.4X	CX0000000227.1.4X	CX0000000227.1.20X	CX0000000227.1.20X	CX0000000227.1.B641	CX0000000227.1.B641	1.09	CX0000000227.1.R339	CX0000000227.1.R339	pT3bpNXpMX
54	Prostate / Prostate	Tumor	Adenocarcinoma of prostate	Adenocarcinoma of prostate	Gleason Score: 5+4=9/10	III	0	0	90	5	5	0	CX0000000228	CX0000000228	CX0000000228.1.4X	CX0000000228.1.4X	CX0000000228.1.20X	CX0000000228.1.20X	CX0000000228.1.B641	CX0000000228.1.B641	1.23	CX0000000228.1.R339	CX0000000228.1.R339	pT3bpN0pMX
61	Prostate / Prostate	Tumor	Adenocarcinoma of prostate	Adenocarcinoma of prostate	Gleason Score: 3+2=5/10	III	20	0	80	0	0	0	CX0000000466	CX0000000466	CX0000000466.1.4X	CX0000000466.1.4X	CX0000000466.1.20X	CX0000000466.1.20X	CX0000000466.1.B641	CX0000000466.1.B641	1.52	CX0000000466.1.R339	CX0000000466.1.R339	pT3bpN0pM0
61	Prostate / Prostate	Lesion	Hyperplasia of prostate	Adenocarcinoma of prostate	Gleason Score: 4+3=7/10	III	0	100	0	0	0	0	CU0000001560	CU0000001560	CU0000001560.1.4X	CU0000001560.1.4X	CU0000001560.1.20X	CU0000001560.1.20X	CU0000001560.1.B197	CU0000001560.1.B197	1.94	CU0000001560.1.R115	CU0000001560.1.R115	pT3bpNXpMX	45% glandular epithelium, 55% fibromuscular stroma; contains benign prostate hyperplasia
54	Prostate / Prostate	Tumor	Adenocarcinoma of prostate	Adenocarcinoma of prostate	Gleason Score: 4+3=7/10	III	0	0	80	20	0	0	CX0000000483	CX0000000483	CX0000000483.1.4X	CX0000000483.1.4X	CX0000000483.1.20X	CX0000000483.1.20X	CX0000000483.1.B638	CX0000000483.1.B638	1.6	CX0000000483.1.R337	CX0000000483.1.R337	pT3bpN0pMX	Tumor Stroma (Cellular): Fibromuscular stroma
67	Prostate / Prostate	Tumor	Adenocarcinoma of prostate	Adenocarcinoma of prostate	Gleason Score: 4+5=9/10	III	13	7	80	0	0	0	CI0000014959	CI0000014959	CI0000014959.CF1.4X	CI0000014959.CF1.4X	CI0000014959.CF1.20X	CI0000014959.CF1.20X						pT3bpNXpMX	Lesion (7%): Prostatic intraepithelial neoplasia 100%
61	Prostate / Prostate	Tumor	Adenocarcinoma of prostate	Adenocarcinoma of prostate	Gleason Score: 4+4=8/10	III	0	0	80	10	10	0	CX0000000232	CX0000000232	CX0000000232.1.4X	CX0000000232.1.4X	CX0000000232.1.20X	CX0000000232.1.20X	CX0000000232.1.B641	CX0000000232.1.B641	0.75	CX0000000232.1.R339	CX0000000232.1.R339	pT3bpNXpMX
61	Prostate / Prostate	Tumor	Adenocarcinoma of prostate	Adenocarcinoma of prostate	Gleason Score: 4+4=8/10	III	0	0	80	10	10	0	CX0000000232	CX0000000232	CX0000000232.2.4X	CX0000000232.2.4X	CX0000000232.2.20X	CX0000000232.2.20X	CX0000000232.2.B643	CX0000000232.2.B643	0.73	CX0000000232.2.R341	CX0000000232.2.R341	pT3bpNXpMX
56	Prostate / Prostate	Tumor	Adenocarcinoma of prostate	Adenocarcinoma of prostate	Gleason Score: 4+3=7/10	III	0	0	70	30	0	0	CX0000000487	CX0000000487	CX0000000487.1.4X	CX0000000487.1.4X	CX0000000487.1.20X	CX0000000487.1.20X	CX0000000487.1.B643	CX0000000487.1.B643	1.12	CX0000000487.1.R341	CX0000000487.1.R341	pT3apNXpMX	Tumor Stroma (Cellular): Fibromuscular stroma
67	Prostate / Prostate	Tumor	Adenocarcinoma of prostate	Adenocarcinoma of prostate	Gleason Score: 4+3=7/10	III	0	50	50	0	0	0	CX0000000488	CX0000000488	CX0000000488.1.4X	CX0000000488.1.4X	CX0000000488.1.20X	CX0000000488.1.20X	CX0000000488.1.B643	CX0000000488.1.B643	1.3	CX0000000488.1.R341	CX0000000488.1.R341	pT3apNXpMX	Lesion (50%): Hyperplasia of prostate 100%; Non Tumor Structures: 60% Epithelium, 40% Fibromuscular stroma
62	Prostate / Prostate	Tumor	Adenocarcinoma of prostate	Adenocarcinoma of prostate	Gleason Score: 4+4=8/10	III	0	20	80	0	0	0	CX0000000495	CX0000000495	CX0000000495.1.4X	CX0000000495.1.4X	CX0000000495.1.20X	CX0000000495.1.20X	CX0000000495.1.B643	CX0000000495.1.B643	1.23	CX0000000495.1.R341	CX0000000495.1.R341	pT3apNXpMX	Lesion (20%): Hyperplasia of prostate 100%; Non Tumor Structures: 40% Epithelium, 60% Fibromuscular stroma
61	Prostate / Prostate	Tumor	Adenocarcinoma of prostate	Adenocarcinoma of prostate	Gleason Score: 5+3=8/10	III	10	0	60	30	0	0	CX0000000519	CX0000000519	CX0000000519.SE0.4X	CX0000000519.SE0.4X	CX0000000519.SE0.20X	CX0000000519.SE0.20X						pT3apN0pMX	Tumor Stroma (Cellular): Fibromuscular stroma
54	Prostate / Prostate	Tumor	Adenocarcinoma of prostate	Adenocarcinoma of prostate	Gleason Score: 5+3=8/10	III	0	10	75	0	15	0	CX0000000521	CX0000000521	CX0000000521.SE3.4X	CX0000000521.SE3.4X	CX0000000521.SE3.20X	CX0000000521.SE3.20X						pT3pN0pMX	Tumor Stroma (Hypo/Acellular): Fibromuscular stroma; Lesion (10%): Hyperplasia of prostate 100%
55	Prostate / Prostate	Tumor	Adenocarcinoma of prostate	Adenocarcinoma of prostate	Gleason Score: 3+4=7/10	III	5	0	85	10	0	0	CX0000000522	CX0000000522	CX0000000522.SDA.4X	CX0000000522.SDA.4X	CX0000000522.SDA.20X	CX0000000522.SDA.20X						pT3apN0pMX	Tumor Stroma (Cellular): Fibromuscular stroma
57	Prostate / Prostate	Tumor	Adenocarcinoma of prostate	Adenocarcinoma of prostate	Gleason Score: 4+5=9/10	III	1	0	80	19	0	0	CX0000000523	CX0000000523	CX0000000523.SE2.4X	CX0000000523.SE2.4X	CX0000000523.SE2.20X	CX0000000523.SE2.20X						pT3apN0pMX	Tumor Stroma (Cellular): Fibromuscular stroma; Inflammation: Mild Lymphoid infiltrate
64	Prostate / Prostate	Tumor	Adenocarcinoma of prostate	Adenocarcinoma of prostate	Gleason Score: 4+3=7/10	III	0	20	60	20	0	0	CX0000000527	CX0000000527	CX0000000527.SD4.4X	CX0000000527.SD4.4X	CX0000000527.SD4.20X	CX0000000527.SD4.20X						pT3apN0pMX	Tumor Stroma (Cellular): Fibromuscular stroma; Lesion (20%): Hyperplasia of prostate 100%
63	Prostate / Prostate	Tumor	Adenocarcinoma of prostate	Adenocarcinoma of prostate	Gleason Score: 4+3=7/10	III	0	50	50	0	0	0	CX0000000534	CX0000000534	CX0000000534.SF2.4X	CX0000000534.SF2.4X	CX0000000534.SF2.20X	CX0000000534.SF2.20X						pT3apN0pMX	Lesion (50%): Hyperplasia of prostate 100%; Non Tumor Structures: 45% Epithelium, 55% Fibromuscular stroma
52	Prostate / Prostate	Tumor	Adenocarcinoma of prostate	Adenocarcinoma of prostate	Gleason Score: 3+4=7/10	III	0	30	70	0	0	0	CX0000000535	CX0000000535	CX0000000535.SF1.4X	CX0000000535.SF1.4X	CX0000000535.SF1.20X	CX0000000535.SF1.20X						pT3apNXpMX	Lesion (30%): Hyperplasia of prostate 100%
59	Prostate / Prostate	Tumor	Adenocarcinoma of prostate	Adenocarcinoma of prostate	Gleason Score: 3+4=7/10	III	0	50	50	0	0	0	CX0000000536	CX0000000536	CX0000000536.SF0.4X	CX0000000536.SF0.4X	CX0000000536.SF0.20X	CX0000000536.SF0.20X						pT3apN0pMX	Lesion (50%): Hyperplasia of prostate 100%; Non Tumor Structures: 45% Epithelium, 55% Fibromuscular stroma
57	Prostate / Prostate	Tumor	Adenocarcinoma of prostate	Adenocarcinoma of prostate	Gleason Score: 3+4=7/10	III	40	0	60	0	0	0	CX0000000538	CX0000000538	CX0000000538.SEF.4X	CX0000000538.SEF.4X	CX0000000538.SEF.20X	CX0000000538.SEF.20X						pT3apNXpMX
53	Prostate / Prostate	Tumor	Adenocarcinoma of prostate	Adenocarcinoma of prostate	Gleason Score: 4+5=9/10	III	10	0	55	35	0	0	CX0000000543	CX0000000543	CX0000000543.S05.4X	CX0000000543.S05.4X	CX0000000543.S05.20X	CX0000000543.S05.20X						pT3apN0pMX	Tumor Stroma (Cellular): Fibromuscular stroma
68	Prostate / Prostate	Tumor	Adenocarcinoma of prostate	Adenocarcinoma of prostate	Gleason Score: 4+4=8/10	III	0	0	90	10	0	0	CX0000000546	CX0000000546	CX0000000546.SE7.4X	CX0000000546.SE7.4X	CX0000000546.SE7.20X	CX0000000546.SE7.20X						pT3apN0pMX	Tumor Stroma (Cellular): Fibromuscular stroma
49	Prostate / Prostate	Tumor	Adenocarcinoma of prostate	Adenocarcinoma of prostate	Gleason Score: 4+5=9/10	III	20	0	80	0	0	0	CX0000000615	CX0000000615	CX0000000615.S25.4X	CX0000000615.S25.4X	CX0000000615.S25.20X	CX0000000615.S25.20X						pT3apN0pMX
60	Prostate / Prostate	Tumor	Adenocarcinoma of prostate	Adenocarcinoma of prostate	Gleason Score: 3+4=7/10	III	30	0	70	0	0	0	CX0000000618	CX0000000618	CX0000000618.S29.4X	CX0000000618.S29.4X	CX0000000618.S29.20X	CX0000000618.S29.20X						pT3apNXpMX
62	Prostate / Lymph node	Tumor	Adenocarcinoma of prostate, metastatic	Adenocarcinoma of prostate, metastatic	Not Reported	IV	0	0	95	0	5	0	CI0000020134	CI0000020134	CI0000020134.1.4X	CI0000020134.1.4X	CI0000020134.1.20X	CI0000020134.1.20X	CI0000020134.1.B641	CI0000020134.1.B641	1.1	CI0000020134.1.R339	CI0000020134.1.R339	pTXpN1pMX
64	Prostate / Prostate	Tumor	Adenocarcinoma of prostate	Adenocarcinoma of prostate	Gleason Score: 4+3=7/10	IV	0	0	90	5	5	0	CI0000022909	CI0000022909	CI0000022909.1.4X	CI0000022909.1.4X	CI0000022909.1.20X	CI0000022909.1.20X	CI0000022909.1.B638	CI0000022909.1.B638	1.6	CI0000022909.1.R337	CI0000022909.1.R337	pT3apN1pMX
69	Prostate / Prostate	Tumor	Adenocarcinoma of prostate	Adenocarcinoma of prostate	Gleason Score: 4+4=8/10	IV	35	0	60	0	0	5	CI0000021410	CI0000021410	CI0000021410.AF4.4X	CI0000021410.AF4.4X	CI0000021410.AF4.20X	CI0000021410.AF4.20X						pT3apN1pMX
60	Prostate / Prostate	Tumor	Adenocarcinoma of prostate	Adenocarcinoma of prostate	Gleason Score: 4+3=7/10	IV	30	0	70	0	0	0	CX0000000603	CX0000000603	CX0000000603.S3F.4X	CX0000000603.S3F.4X	CX0000000603.S3F.20X	CX0000000603.S3F.20X						pT3bpN1pMX
87	Prostate / Prostate	Tumor	Adenocarcinoma of prostate	Adenocarcinoma of prostate	Gleason Score: 5+4=9/10	Not Reported	0	0	80	0	20	0	CX0000000460	CX0000000460	CX0000000460.1.4X	CX0000000460.1.4X	CX0000000460.1.20X	CX0000000460.1.20X	CX0000000460.1.B641	CX0000000460.1.B641	1.1	CX0000000460.1.R339	CX0000000460.1.R339	Not Reported	Tumor Stroma (Hypo/Acellular): Fibrosis
76	Prostate / Prostate	Tumor	Adenocarcinoma of prostate	Adenocarcinoma of prostate	Gleason Score: 3+4=7/10	Not Reported	0	0	90	0	5	5	CX0000000461	CX0000000461	CX0000000461.1.4X	CX0000000461.1.4X	CX0000000461.1.20X	CX0000000461.1.20X	CX0000000461.1.B641	CX0000000461.1.B641	1.45	CX0000000461.1.R339	CX0000000461.1.R339	Not Reported
71	Prostate / Prostate	Tumor	Adenocarcinoma of prostate	Adenocarcinoma of prostate	Gleason Score: 2+3=5/10	Not Reported	0	0	80	20	0	0	CX0000000462	CX0000000462	CX0000000462.1.4X	CX0000000462.1.4X	CX0000000462.1.20X	CX0000000462.1.20X	CX0000000462.1.B641	CX0000000462.1.B641	1.31	CX0000000462.1.R339	CX0000000462.1.R339	Not Reported	Tumor Stroma (Cellular): Fibromuscular stroma
77	Prostate / Prostate	Tumor	Adenocarcinoma of prostate	Adenocarcinoma of prostate	Gleason Score: 4+4=8/10	Not Reported	10	0	90	0	0	0	CX0000000464	CX0000000464	CX0000000464.1.4X	CX0000000464.1.4X	CX0000000464.1.20X	CX0000000464.1.20X	CX0000000464.1.B641	CX0000000464.1.B641	2	CX0000000464.1.R339	CX0000000464.1.R339	Not Reported	Non Tumor Structures: 90% Fibromuscular stroma, 10% Epithelium
83	Prostate / Prostate	Tumor	Adenocarcinoma of prostate	Adenocarcinoma of prostate	Gleason Score: 5+4=9/10	Not Reported	40	0	60	0	0	0	CX0000000465	CX0000000465	CX0000000465.1.4X	CX0000000465.1.4X	CX0000000465.1.20X	CX0000000465.1.20X	CX0000000465.1.B641	CX0000000465.1.B641	1.69	CX0000000465.1.R339	CX0000000465.1.R339	Not Reported	Non Tumor Structures: 10% Epithelium, 90% Fibromuscular stroma
